# Supplementary material for: Nano Milk Protein-Mucilage Complexes: Characterization and Anticancer Effect
Source: Molecules. 2021 Oct 21;26(21):6372. doi: 10.3390/molecules26216372 (PMC8588565; doi:10.3390/molecules26216372)
Supplement: Supplementary file 1 [file molecules-26-06372-s001.zip]

Archive with 1 entries (1 files):
- molecules-1338099-supplementary.pdf
